# Supplementary material for: Machine Learning Prediction Models for Mortality in Intensive Care Unit Patients with Lactic Acidosis
Source: J Clin Med. 2021 Oct 28;10(21):5021. doi: 10.3390/jcm10215021 (PMC8584535; doi:10.3390/jcm10215021)
Supplement: Supplementary file 1 [file jcm-10-05021-s001.zip]

Archive with 1 entries (1 files):
- jcm-1415826-sup.pdf
